# Supplementary material for: Oral health behind the bars: oral health seeking behavior among jail prisoners at central jail of Peshawar, Pakistan: a cross-sectional study
Source: BMC Oral Health. 2023 Dec 8;23:979. doi: 10.1186/s12903-023-03705-5 (PMC10704761; doi:10.1186/s12903-023-03705-5)
Supplement: Supplementary file 1 — Supplementary Material 1 [file 12903_2023_3705_MOESM1_ESM.xlsx]

## Sheet: Prisnor_data
Id	Age	Gender	Location	How_many_Natural_Teaths	Past_12_months_didur_teeth_causepain_discomfort	removable_dentures	State_of_ur_teeth	State_of_Ur_gum	Clean_Teeths	do_u_use_toothbrush	toothpacks	Thread_dentalfloss	Miswak	other	Use_toothpaste	Use_Toothpaste_contain_Fluoride	Reason_of_Last_visit_to_dentist	How_Long_since_last_saw_dentist	Difficulty_biting_foods	Difficulty_Chewing_Foods	Difficulty_Speech_trouble	Dry_mouth	Felt_embarrassed_appearance_of_Teeth	Felt_tense_because_problems_teeth_mouth	Avoided_smiling_Because_of_Teeth	Sleep_often_interrupted	Have_taken_days_Offwork	difficulty_doing_usual_activities	Felt_Less_tolerant_of_spouse_close_people	Have_reduced_participation_social_activities	Freshfruit	biscuits_Cakes_CreamCakes	sweets_pies_buns	jam_honey	sweets_Candy	tea_with_sugar	Cigarettes	Cigars	usesnuff	other_stuff	What_level_of_Education_have_you_completed	newvariable_howoftenvisit
84	72	1	2	4	1	1	3	4	5	2	1	1	2	1	2	1	3	4	4	1	2	3	4	1	1	1	1	1	1	1	2	4	5	1	1	6	6	1	1	1	2	1
136	24	1	1	4	2	4	3	4	4	2	1	2	2	1	2	1	2	3	3	1	1	4	1	1	1	1	4	1	1	1	2	1	2	1	1	6	6	1	1	1	5	1
60	45	1	2	4	1	4	2	3	2	1	1	1	2	1	1	1	3	5	2	1	1	2	1	1	1	1	3	1	1	1	5	2	4	1	1	4	1	1	1	1	1	0
42	55	1	2	4	2	1	2	2	3	2	1	1	2	1	2	1	3	4	2	1	1	3	0	0	0	2	4	0	1	1	2	1	1	1	1	6	1	1	6	1	4	0
82	60	1	3	4	1	4	3	4	4	2	2	1	2	1	2	1	3	4	2	1	1	4	1	1	1	1	3	1	1	1	2	4	5	1	1	6	1	1	6	1	5	1
132	28	1	3	4	2	1	3	4	4	2	1	1	2	1	2	1	3	4	2	1	1	3	1	1	1	1	3	4	1	1	2	2	1	1	1	6	6	1	1	6	4	1
96	43	1	1	4	2	1	4	4	3	1	1	1	2	1	1	1	2	4	2	1	2	1	3	1	1	4	1	1	1	1	2	2	4	4	1	6	6	1	1	1	4	0
10	28	1	2	4	2	4	3	3	4	2	2	1	1	1	2	1	2	3	2	1	1	3	1	1	4	1	4	1	1	1	4	2	2	1	1	4	1	1	1	1	4	1
18	26	1	1	3	2	2	4	2	5	1	1	1	2	1	1	1	2	3	2	1	1	3	1	1	1	4	3	1	1	1	2	1	3	4	1	4	6	1	1	1	2	1
219	16	1	1	4	2	4	4	4	3	2	1	1	1	1	2	2	2	2	2	1	1	1	1	1	1	2	1	0	1	1	3	4	1	1	4	6	1	1	1	1	3	0
16	52	1	3	4	1	4	2	4	5	2	2	1	2	1	2	2	1	2	2	1	3	4	1	1	1	1	4	1	1	1	2	4	2	2	2	4	4	1	1	1	6	1
122	25	2	3	4	1	4	2	3	4	2	2	1	1	1	2	2	4	5	1	1	1	3	1	1	1	4	1	1	1	1	2	2	2	6	5	6	4	1	1	1	6	1
115	26	2	1	4	1	4	3	4	4	2	1	1	2	1	2	1	4	5	1	1	1	3	1	1	1	3	1	1	1	1	2	2	2	2	2	6	6	1	1	1	4	1
46	44	1	3	4	1	4	2	2	5	2	2	1	2	1	2	2	4	5	1	1	1	3	1	1	1	1	1	1	3	1	2	4	3	1	1	4	4	1	1	1	5	1
99	25	1	1	4	2	4	3	4	4	1	1	1	2	1	1	1	4	4	1	1	1	3	1	1	1	1	4	1	1	1	2	4	4	2	2	6	6	1	1	1	6	1
159	24	1	1	4	2	4	2	4	3	2	1	1	1	1	2	1	3	4	1	1	1	3	1	4	1	1	3	1	1	1	2	4	2	4	1	6	6	1	1	1	5	0
146	21	1	3	4	2	1	2	4	3	2	1	2	2	1	2	1	3	4	1	1	1	2	3	1	1	1	2	1	1	1	6	2	2	2	1	6	1	1	1	1	5	0
130	30	1	3	4	2	4	4	5	3	1	1	1	2	1	1	1	3	4	1	1	1	2	1	1	1	1	1	1	0	1	2	3	1	1	1	6	1	1	1	1	1	0
94	27	1	2	4	1	1	4	2	4	2	1	1	2	1	2	1	3	4	1	1	1	3	1	4	1	1	1	1	1	3	4	2	4	4	1	6	1	1	1	1	6	1
131	40	1	1	4	2	4	4	3	4	1	1	1	2	1	1	1	3	4	1	1	2	1	1	1	2	1	3	1	1	1	3	2	4	4	4	6	1	1	1	1	1	1
105	41	2	2	4	1	4	3	3	4	2	2	1	1	1	2	1	3	4	1	1	1	2	3	2	1	1	4	1	1	1	2	2	4	4	5	6	6	1	5	1	4	1
107	31	2	2	4	2	4	3	3	4	2	1	1	2	1	2	1	3	4	1	1	1	3	1	1	1	1	2	1	1	1	2	2	3	1	1	6	6	1	1	1	5	1
83	63	1	1	4	1	4	3	4	4	2	1	1	2	1	2	1	3	4	1	1	1	4	1	1	1	1	3	1	1	2	2	2	3	4	1	6	6	1	1	1	5	1
79	25	1	1	4	2	4	3	4	4	2	2	1	1	1	2	1	3	4	1	1	1	4	1	1	1	1	3	1	1	1	4	2	5	5	3	6	4	1	6	1	6	1
135	48	1	2	4	2	4	3	4	4	2	1	1	1	1	2	1	3	4	1	1	1	4	3	1	1	1	3	1	1	1	2	2	3	1	1	6	6	1	1	1	2	1
161	20	1	1	4	2	1	3	3	3	2	1	1	1	1	2	1	2	4	1	1	1	3	1	4	1	1	1	1	2	1	2	2	4	1	1	6	6	1	1	1	5	0
152	18	1	2	4	2	4	2	3	3	2	1	1	2	1	2	1	2	4	1	1	1	1	3	1	1	1	2	1	1	1	5	4	4	2	1	6	6	1	1	1	4	0
126	45	1	3	4	2	4	3	4	3	1	1	1	2	1	1	1	2	4	1	1	1	2	1	1	1	1	4	1	1	1	2	2	3	1	1	6	6	1	1	1	5	0
28	27	1	3	4	2	4	2	3	4	2	1	1	1	1	2	1	2	4	1	1	1	1	2	1	1	1	1	1	1	1	3	5	4	2	6	6	4	1	1	1	5	1
221	22	1	2	4	1	4	4	4	4	2	1	1	1	1	2	2	2	4	1	1	1	1	1	1	1	1	1	1	1	1	4	2	1	1	2	4	1	1	4	1	2	1
80	42	1	2	4	1	4	4	4	4	2	1	1	2	1	2	1	2	4	1	1	1	3	1	4	1	1	1	1	1	1	4	4	2	5	3	6	6	1	1	1	4	1
95	24	1	1	4	1	4	3	4	4	2	1	1	2	1	2	1	2	4	1	1	1	3	1	4	1	1	4	1	1	1	2	2	1	4	4	6	6	1	2	1	2	1
209	35	1	1	4	1	4	3	4	4	2	1	1	1	1	2	2	2	4	1	1	1	1	1	1	1	2	1	1	0	1	4	2	2	2	2	4	4	1	1	1	4	1
168	28	1	2	4	1	4	3	4	4	2	1	1	2	1	2	2	2	4	1	1	1	1	1	1	1	2	1	1	0	1	2	2	1	1	1	6	6	1	1	1	4	1
89	52	1	2	4	2	4	3	4	4	2	1	1	2	1	2	1	2	4	1	1	1	1	3	1	1	2	4	1	1	1	2	4	3	1	1	6	6	1	6	1	2	1
144	55	1	3	4	2	4	3	4	4	2	1	1	2	1	2	1	2	4	1	1	1	3	1	2	1	1	1	1	4	1	2	4	2	2	1	6	6	1	1	1	4	1
150	22	1	1	4	2	4	2	4	4	2	1	1	2	1	2	1	2	4	1	1	1	3	1	1	1	1	1	1	2	1	5	4	2	2	1	6	6	1	1	1	5	1
223	15	1	3	4	2	4	4	5	3	1	1	1	2	1	1	1	1	4	1	1	1	1	0	0	1	2	1	1	1	1	2	4	1	1	4	6	1	1	1	1	2	0
163	22	1	1	4	1	4	3	3	4	2	1	1	2	1	2	2	1	4	1	1	1	1	1	1	1	1	1	1	1	1	5	4	2	1	2	6	1	1	1	1	5	1
78	28	1	3	4	1	4	2	3	4	2	1	1	2	1	2	1	4	3	1	1	1	3	1	1	1	1	3	1	1	1	2	2	4	5	1	6	1	1	1	1	6	1
23	27	1	3	4	2	4	2	3	4	2	2	1	2	1	2	2	4	3	1	1	1	3	1	1	1	1	4	1	1	1	5	5	4	5	6	6	5	1	1	1	4	1
128	45	1	1	4	2	4	4	3	3	2	1	1	2	1	2	1	3	3	1	1	0	2	1	1	1	1	3	1	1	1	2	2	3	1	1	6	6	1	1	1	5	0
145	20	1	1	4	1	1	4	4	3	2	1	1	2	1	2	1	3	3	1	1	1	3	1	2	1	1	1	1	1	3	4	4	2	5	1	6	6	1	1	1	3	0
153	21	1	2	4	2	3	4	2	4	2	1	1	2	1	2	1	3	3	1	1	1	3	1	1	1	1	4	1	1	1	4	5	2	1	1	6	6	1	1	1	4	1
81	50	1	2	4	2	1	3	3	4	2	2	1	1	1	2	1	3	3	1	1	1	4	1	1	1	2	2	1	1	1	2	4	5	2	1	6	6	1	1	1	5	1
104	31	2	1	4	1	4	3	4	4	2	2	1	1	1	2	1	3	3	1	1	1	4	1	3	1	1	1	1	1	1	2	2	1	4	5	6	4	1	6	1	5	1
155	25	1	1	4	2	1	3	4	4	2	1	1	2	1	2	1	3	3	1	1	1	3	1	4	1	1	1	1	1	1	5	2	5	4	1	6	6	1	1	1	6	1
143	50	1	2	4	2	4	2	4	4	2	1	1	2	1	2	1	3	3	1	1	1	3	4	1	1	1	1	1	4	1	4	4	2	2	1	6	6	1	1	1	3	1
19	41	1	3	4	1	4	2	3	5	2	1	2	1	1	2	2	3	3	1	1	1	3	1	1	1	4	1	3	1	1	2	4	2	2	2	4	4	1	1	1	6	1
127	32	1	1	4	2	4	3	4	5	2	1	1	2	1	2	1	3	3	1	1	1	3	1	1	4	1	1	1	1	1	2	1	1	1	4	4	6	1	1	1	2	1
77	47	1	3	4	1	3	4	2	3	2	1	1	2	1	2	1	2	3	1	1	1	4	1	1	1	1	3	1	1	1	2	2	4	4	5	6	6	1	1	1	4	0
147	38	1	2	4	1	3	4	4	3	2	1	1	2	1	2	1	2	3	1	1	1	3	1	1	2	1	1	1	1	1	1	2	4	2	1	6	1	1	6	1	4	0
102	34	2	2	4	1	4	3	4	3	2	1	1	2	1	2	1	2	3	1	1	1	3	1	1	1	4	1	1	1	1	2	4	2	4	5	6	6	1	1	1	6	0
116	25	2	2	4	2	4	3	4	3	2	1	1	2	1	2	1	2	3	1	1	1	2	3	1	3	1	1	1	1	1	2	2	3	3	3	6	6	1	1	1	5	0
160	18	1	2	4	2	4	3	4	3	2	1	1	1	1	2	1	2	3	1	1	1	3	1	1	1	1	4	1	1	1	4	2	4	4	1	6	6	1	1	1	5	0
98	47	1	3	4	2	1	3	4	3	2	1	1	2	1	2	1	2	3	1	1	1	1	3	1	1	4	1	1	1	1	2	2	1	1	1	6	1	1	6	1	5	0
173	24	1	2	4	2	4	4	5	3	2	1	1	2	1	2	1	2	3	1	1	1	1	1	1	1	2	1	1	0	1	2	2	1	1	3	6	1	1	1	1	3	0
85	24	1	1	4	2	2	4	3	4	2	1	1	2	1	2	1	2	3	1	1	1	3	1	1	1	1	1	1	1	1	4	2	2	5	4	6	6	1	1	1	4	1
100	28	1	2	4	2	4	4	3	4	2	1	1	2	1	2	1	2	3	1	1	1	3	1	1	4	1	3	1	1	1	2	4	3	1	1	6	4	1	1	1	6	1
174	28	1	1	4	1	1	3	3	4	2	1	1	2	1	2	2	2	3	1	1	1	1	1	1	1	1	1	1	0	1	2	2	1	1	4	6	6	1	1	1	4	1
195	40	1	1	4	1	4	3	3	4	2	1	1	1	1	2	2	2	3	1	1	1	1	1	1	1	1	1	1	1	1	4	2	2	2	2	2	1	1	1	1	5	1
212	35	1	3	4	1	4	3	3	4	2	1	1	1	1	2	2	2	3	1	1	1	1	1	1	1	1	1	1	1	1	4	1	1	1	2	4	1	1	6	1	3	1
134	24	1	1	4	1	4	2	3	4	2	1	1	2	1	2	1	2	3	1	1	1	3	1	1	1	1	3	1	1	1	2	2	2	4	1	6	6	1	1	6	6	1
17	28	1	2	4	1	4	2	3	4	2	1	2	2	1	1	1	2	3	1	1	1	3	1	1	1	4	1	1	1	1	5	4	3	1	2	4	1	1	1	1	5	1
133	34	1	3	4	1	4	2	3	4	2	1	1	2	1	2	1	2	3	1	1	1	3	1	1	1	1	4	1	1	1	2	2	1	1	1	6	1	1	1	1	4	1
11	42	1	1	4	2	4	2	3	4	2	1	1	1	1	2	1	2	3	1	1	1	2	1	1	1	1	1	3	2	1	2	5	3	4	6	6	6	1	1	1	1	1
196	22	1	1	4	1	4	4	4	4	2	1	1	1	1	2	1	2	3	1	1	1	1	1	1	1	1	1	1	1	1	3	2	2	1	1	6	1	1	1	1	1	1
186	20	1	2	4	1	4	4	4	4	2	1	1	1	1	2	1	2	3	1	1	1	1	1	1	1	1	1	1	1	1	4	2	2	2	1	2	1	1	1	1	3	1
199	24	1	2	4	1	4	4	4	4	2	1	1	1	1	2	2	2	3	1	1	1	1	1	1	1	1	1	1	1	1	4	2	2	2	1	6	1	1	1	1	3	1
211	25	1	2	4	1	4	4	4	4	2	1	1	1	1	2	1	2	3	1	1	1	1	1	1	1	1	1	1	0	1	2	2	2	2	2	6	1	1	1	1	3	1
207	37	1	2	4	1	4	4	4	4	2	1	1	1	1	2	2	2	3	1	1	1	1	1	1	1	1	1	1	0	1	4	2	1	1	1	6	6	1	1	1	3	1
220	27	1	3	4	2	4	4	4	4	2	1	1	1	1	2	1	2	3	1	1	1	1	1	1	1	2	1	1	1	1	2	1	1	1	2	4	4	1	1	1	3	1
106	35	2	1	4	2	1	3	4	4	2	1	1	2	1	2	1	2	3	1	1	1	4	1	1	1	1	2	1	1	1	2	2	3	3	3	6	6	1	1	1	5	1
157	20	1	2	4	2	1	3	4	4	2	1	1	2	1	2	1	2	3	1	1	1	3	1	1	1	4	1	1	1	1	4	2	2	4	5	6	1	1	6	1	3	1
24	24	1	3	4	2	1	3	4	4	2	1	1	1	1	2	1	2	3	1	1	3	1	1	1	4	3	1	1	1	1	2	2	5	1	1	6	6	1	5	1	5	1
142	48	1	3	4	2	4	3	4	4	2	1	1	2	1	2	1	2	3	1	1	1	3	1	1	1	1	1	1	4	1	5	4	4	2	2	6	6	1	1	1	3	1
141	45	1	2	4	2	4	2	4	4	2	2	1	2	1	2	1	2	3	1	1	1	3	1	4	1	1	3	1	1	1	6	5	1	3	2	6	1	1	1	1	3	1
5	25	1	3	4	2	4	2	4	4	2	2	1	2	2	2	2	2	3	1	1	1	1	1	1	1	1	1	2	1	1	3	1	1	1	2	6	1	1	1	1	6	1
91	28	1	3	4	1	4	2	2	5	2	1	1	1	1	2	2	2	3	1	1	1	3	1	4	1	1	1	1	1	2	4	4	2	5	1	6	1	1	1	1	2	1
148	21	1	1	4	2	1	3	4	3	2	1	1	2	1	2	1	1	3	1	1	1	3	1	1	4	1	1	1	3	1	4	5	2	3	1	6	6	1	6	1	2	0
76	38	1	1	4	2	2	4	2	4	2	2	1	2	1	1	1	1	3	1	1	1	3	1	1	4	1	1	1	1	1	2	2	4	5	4	6	6	1	1	1	5	1
66	51	1	1	4	1	4	3	3	4	2	1	1	1	1	2	1	4	2	1	1	1	2	2	1	1	2	1	1	1	1	6	5	2	6	4	6	1	1	1	1	6	1
56	24	1	3	4	2	1	3	2	3	2	2	1	1	1	2	1	3	2	1	1	1	2	1	3	1	1	1	1	1	1	2	4	5	1	6	6	1	1	1	1	4	0
97	27	1	2	4	2	4	2	3	3	2	1	1	2	1	2	2	3	2	1	1	1	2	1	3	1	1	4	1	1	1	2	2	4	4	1	6	6	1	1	1	6	0
101	58	2	1	4	2	1	3	4	3	2	1	1	2	1	2	1	3	2	1	1	1	3	1	3	1	1	1	1	1	1	2	2	4	4	1	6	1	1	1	1	3	0
67	22	1	3	4	2	4	3	3	4	2	2	1	1	1	2	2	3	2	1	1	1	2	1	1	1	1	3	1	1	1	2	4	4	2	6	6	1	1	1	1	6	1
154	24	1	1	4	2	1	2	3	4	2	1	1	2	1	2	1	3	2	1	1	1	3	1	1	1	1	1	1	4	1	5	4	2	2	1	6	6	1	1	1	4	1
93	34	1	2	4	1	4	4	4	4	2	1	1	2	1	2	1	3	2	1	1	1	1	2	1	4	1	1	1	1	1	2	2	1	1	1	6	1	1	6	1	5	1
151	20	1	1	4	1	1	3	4	4	2	1	1	2	1	2	1	3	2	1	1	1	3	1	1	1	1	1	4	1	1	4	5	4	2	1	4	6	1	1	1	4	1
140	40	1	3	4	1	4	3	4	4	2	1	1	2	1	2	1	3	2	1	1	1	3	1	4	1	1	1	4	1	1	4	4	2	1	1	6	6	1	1	1	4	1
90	41	1	1	4	2	4	2	4	4	2	1	1	1	1	2	1	3	2	1	1	1	3	1	2	1	1	1	1	0	1	2	1	1	1	1	6	6	1	1	1	5	1
137	40	1	3	4	2	1	4	4	3	1	1	1	2	1	1	1	2	2	1	1	1	3	1	1	4	1	4	1	1	1	2	2	4	4	1	6	4	1	1	1	4	0
72	58	1	2	4	2	4	3	3	4	2	1	1	2	1	2	1	2	2	1	1	2	2	1	2	1	2	1	2	1	2	6	5	3	2	1	6	1	1	1	1	4	1
172	20	1	2	4	1	4	4	4	4	2	1	1	1	1	2	2	2	2	1	1	1	1	1	1	1	1	1	0	0	1	3	1	1	1	2	2	1	1	1	1	2	1
71	35	1	1	4	2	1	4	4	4	2	1	2	1	1	2	1	2	2	1	1	1	2	1	1	1	1	2	1	1	1	2	2	5	4	1	6	6	1	1	1	3	1
138	42	1	1	4	2	2	4	4	4	2	1	1	2	1	2	1	2	2	1	1	1	4	1	3	1	1	1	1	1	3	5	6	1	1	1	6	6	1	1	6	3	1
156	28	1	1	4	2	4	3	4	4	2	1	1	1	1	2	1	2	2	1	1	1	3	1	1	1	4	1	1	1	1	4	4	5	2	1	6	6	1	1	1	5	1
149	50	1	1	4	2	1	3	4	4	2	1	1	2	1	2	1	2	2	1	1	1	2	3	1	1	1	3	1	1	1	4	4	5	2	1	6	6	1	1	1	5	1
8	31	1	3	4	2	4	2	4	4	1	1	1	2	1	1	1	2	2	1	1	1	1	2	2	1	1	2	3	1	1	3	5	2	4	6	6	4	1	1	1	6	1
92	32	1	2	4	2	1	2	4	2	2	1	1	2	1	2	1	1	2	1	1	1	3	1	4	1	1	1	1	0	1	2	4	4	1	1	6	6	1	1	1	3	0
88	23	1	3	4	1	1	3	4	3	2	1	1	1	1	2	1	1	2	1	1	1	3	1	1	1	4	1	1	1	1	2	2	4	4	4	6	1	1	1	1	6	0
49	36	1	3	4	2	4	2	3	5	2	2	1	1	1	2	2	1	2	1	1	1	2	3	2	1	1	3	1	1	1	4	5	5	2	6	6	1	1	1	1	6	1
185	25	1	1	4	1	4	2	2	5	2	1	1	2	1	2	2	4	1	1	1	1	1	1	1	1	1	1	1	0	1	4	2	2	4	1	2	1	1	1	1	5	1
139	32	1	1	4	1	1	2	4	3	2	2	1	2	1	2	1	3	1	1	1	1	3	1	4	1	1	1	4	1	1	2	4	4	1	1	6	6	1	6	1	6	0
224	16	1	1	4	2	4	3	3	4	2	1	1	1	1	2	2	2	1	1	1	1	1	1	1	1	2	1	1	1	1	4	4	2	1	4	4	1	1	1	1	3	1
158	22	1	3	4	1	4	2	3	4	2	1	1	2	1	2	2	1	1	1	1	1	1	3	1	1	4	1	1	3	1	5	4	2	2	1	6	6	1	1	1	4	1
103	15	2	2	4	1	4	4	4	4	2	1	1	2	1	2	2	1	1	1	1	1	3	1	1	1	4	1	1	1	1	5	4	2	55	5	6	1	1	1	1	4	1
129	28	1	3	3	1	4	4	3	5	2	1	1	2	1	2	1	1	1	1	1	1	1	1	1	1	1	3	1	1	1	2	2	3	1	1	6	1	1	1	1	2	1
182	28	1	1	4	1	4	3	3	5	2	1	2	2	1	2	2	1	1	1	1	1	1	1	1	1	2	1	1	1	1	4	4	2	1	2	4	1	1	1	1	5	1
15	29	1	3	4	1	4	1	3	5	2	2	1	2	1	2	2	1	1	1	1	1	3	1	1	3	4	1	1	3	1	2	2	4	1	1	4	4	1	6	1	4	1
108	33	2	3	4	1	4	3	4	5	2	2	1	1	1	2	2	1	1	1	1	1	4	1	3	1	1	4	1	1	1	2	2	4	5	1	6	6	1	1	1	6	1
68	33	1	2	4	2	2	5	3	4	2	1	1	2	1	2	1	2	4	0	1	1	2	1	3	1	1	3	1	1	1	4	4	3	3	2	6	6	1	1	1	4	1
1	38	1	1	4	1	4	3	4	3	1	1	1	2	1	1	1	3	2	0	1	1	2	1	1	3	2	1	2	0	1	1	3	3	1	3	6	6	1	1	1	2	0
52	45	1	1	4	1	4	1	2	4	2	1	1	2	1	2	1	1	2	0	1	0	1	2	1	0	2	1	1	2	1	1	1	5	1	1	1	4	1	1	1	5	1
62	34	1	3	4	2	4	3	4	4	2	2	1	1	1	2	1	2	4	2	2	1	0	2	3	1	1	2	1	1	2	4	4	5	5	1	6	6	1	1	1	4	1
124	38	2	1	3	1	1	3	3	3	1	1	1	2	1	1	1	3	3	2	2	1	3	1	1	4	1	1	1	1	1	2	2	4	1	1	4	1	1	4	1	4	0
6	27	1	2	4	2	4	4	5	3	2	1	1	1	1	2	1	3	3	2	2	0	1	1	1	2	2	1	1	1	1	2	1	1	1	1	6	6	1	1	1	4	0
110	45	2	1	3	2	3	4	3	4	2	1	1	2	1	2	1	3	3	2	2	1	1	1	1	1	1	3	4	1	1	2	1	1	1	1	6	1	1	6	1	5	1
167	22	1	2	4	2	1	4	4	3	2	1	1	2	1	2	1	2	3	2	2	1	1	1	2	1	2	1	2	0	1	4	4	2	2	2	6	1	1	4	1	3	0
222	14	1	3	4	2	1	4	4	3	2	1	1	1	1	2	1	2	3	2	2	1	1	1	1	1	2	1	2	1	1	2	4	1	1	4	6	1	1	1	1	2	0
166	20	1	3	3	2	1	5	5	3	2	1	1	1	1	2	1	2	3	2	2	1	1	1	1	2	2	1	1	0	1	2	1	1	1	1	6	6	1	1	1	3	0
176	28	1	3	3	2	1	5	5	3	1	1	1	2	1	1	1	2	3	2	2	1	1	1	1	1	2	1	2	0	1	1	2	2	1	1	6	6	1	1	1	2	0
170	32	1	3	4	2	1	4	5	3	2	1	1	2	1	2	1	2	3	2	2	1	1	1	2	1	2	1	2	1	1	2	1	3	1	1	6	6	1	1	1	3	0
194	38	1	3	4	2	4	4	5	3	1	1	1	2	1	1	1	2	3	2	2	1	1	2	1	1	1	1	1	1	1	2	2	1	1	1	4	1	1	6	1	1	0
177	24	1	2	3	2	1	4	5	3	2	1	1	2	1	2	1	2	3	2	2	1	1	1	1	2	2	1	2	0	1	2	2	1	2	2	6	6	1	1	1	3	0
183	33	1	3	3	2	1	4	5	3	2	1	1	2	1	2	1	2	3	2	2	2	1	1	2	1	2	1	1	0	1	2	2	1	1	2	6	1	1	6	1	3	0
215	25	1	3	4	2	4	4	4	4	2	1	1	1	1	2	1	2	3	2	2	1	1	1	1	1	1	1	1	1	1	2	1	1	1	1	6	6	1	1	1	3	1
165	45	1	3	4	2	1	4	4	4	1	1	1	2	1	1	1	2	3	2	2	1	1	0	2	2	2	1	2	0	2	2	1	1	1	1	6	6	1	1	1	3	1
38	38	1	2	3	2	2	4	4	4	2	1	1	2	1	2	1	2	3	2	2	1	3	1	4	1	1	3	1	1	1	2	1	1	1	1	6	4	1	1	1	2	1
171	18	1	3	4	2	4	3	4	4	2	2	1	1	1	2	1	2	3	2	2	1	1	0	2	1	2	1	1	2	1	2	1	1	1	4	6	1	1	1	1	3	1
58	24	1	1	4	2	1	4	4	2	1	1	1	2	1	1	1	2	2	2	2	1	3	1	3	1	1	1	1	1	1	5	3	3	1	5	5	6	1	1	1	2	0
178	18	1	3	4	2	4	4	4	3	2	1	1	1	1	2	1	2	2	2	2	1	1	1	2	1	2	1	2	1	0	5	4	1	1	4	6	4	1	6	1	4	0
190	20	1	3	4	2	1	5	5	3	2	1	1	1	1	2	1	2	2	2	2	2	1	2	2	1	2	1	1	1	1	2	1	1	1	1	6	6	1	1	1	2	0
217	17	1	3	4	2	1	4	5	3	1	1	1	2	1	1	1	2	2	2	2	1	1	1	0	1	2	1	2	1	1	3	3	1	1	4	6	2	1	2	1	3	0
187	24	1	3	4	2	1	4	5	3	2	1	1	1	1	2	1	2	2	2	2	1	1	1	1	2	2	1	2	0	1	2	1	1	1	1	4	6	1	1	1	3	0
118	45	2	2	3	2	3	4	2	4	1	1	1	2	1	1	1	2	2	2	2	1	3	1	1	1	1	3	1	1	1	2	4	4	1	6	6	4	1	1	1	5	1
162	21	1	3	4	2	4	3	3	4	2	1	1	1	1	2	1	2	2	2	2	1	1	1	1	1	1	1	1	1	1	2	2	1	1	2	6	1	1	1	1	4	1
48	21	1	2	4	1	4	4	4	4	2	1	1	1	1	2	1	2	2	2	2	1	1	1	1	1	1	1	1	1	1	3	1	1	1	3	6	6	1	6	1	3	1
169	29	1	3	4	2	4	4	4	4	2	1	1	1	1	2	1	2	2	2	2	1	1	1	1	2	2	1	1	0	1	2	1	1	1	1	6	6	1	1	1	3	1
3	36	1	3	4	1	4	1	4	4	2	1	2	2	1	2	1	2	2	2	2	1	1	0	1	1	1	1	1	1	1	1	1	1	1	6	6	1	1	6	1	4	1
180	40	1	2	3	2	1	4	5	4	2	1	1	1	1	2	1	2	2	2	2	1	1	2	2	2	2	1	2	2	2	2	2	2	2	2	6	6	1	6	1	3	1
225	13	1	2	4	2	4	4	4	4	2	1	1	1	1	2	1	2	1	2	2	1	1	1	1	1	2	1	2	1	1	3	2	1	1	2	4	1	1	1	1	3	1
125	33	2	3	4	1	4	2	4	5	2	1	2	1	1	2	2	4	5	1	2	1	1	3	1	1	4	1	1	1	1	2	2	3	1	1	6	6	1	1	1	6	1
70	25	1	2	4	2	4	2	3	4	1	1	1	2	1	1	1	2	5	1	2	1	4	1	1	1	2	2	1	1	1	2	2	4	5	5	6	6	1	1	1	1	1
7	29	1	2	4	2	4	3	4	3	2	2	1	1	1	2	1	3	4	1	2	1	2	1	3	1	4	1	1	2	2	5	6	1	1	6	6	1	1	6	1	2	0
64	38	1	1	4	2	4	3	3	4	1	1	1	2	1	1	1	3	4	1	2	1	4	1	1	1	4	1	1	1	1	5	5	4	2	6	6	6	1	1	1	3	1
69	38	1	3	4	2	4	2	3	4	2	1	2	1	1	2	1	3	4	1	2	1	3	1	1	1	1	4	1	1	1	2	1	1	5	2	6	6	1	1	1	5	1
34	25	1	2	3	2	4	2	3	4	2	2	1	1	1	2	1	3	4	1	2	1	4	1	1	3	1	3	1	1	1	2	4	6	1	1	4	1	1	4	1	5	1
33	36	1	1	3	2	4	3	4	4	1	1	1	2	1	1	1	3	4	1	2	1	3	1	1	1	3	3	1	1	1	2	2	5	6	1	4	1	1	1	1	4	1
45	45	1	1	3	2	3	4	5	2	1	1	1	2	1	1	1	2	4	1	2	1	3	1	1	1	1	3	1	1	1	2	2	1	1	1	4	2	1	1	1	6	0
120	50	2	2	4	2	4	3	3	3	1	1	1	2	1	2	1	2	4	1	2	1	3	1	1	1	3	4	1	1	1	2	4	2	2	3	6	6	1	1	1	3	0
4	28	1	1	4	2	1	2	3	3	2	2	1	2	1	2	1	2	4	1	2	1	4	1	1	1	3	1	1	1	1	2	2	3	4	6	1	6	1	1	1	3	0
51	26	1	2	4	2	4	2	3	3	2	2	1	2	1	2	1	2	4	1	2	1	3	1	2	1	1	3	1	1	1	4	5	5	5	2	6	6	1	1	1	4	0
27	29	1	1	3	2	4	2	3	3	2	2	1	2	1	2	1	2	4	1	2	1	3	1	1	1	1	4	1	1	1	2	1	5	1	1	6	6	1	3	1	4	0
13	46	1	1	3	1	1	3	2	4	2	2	1	1	1	1	1	2	4	1	2	1	1	1	1	1	1	3	1	1	1	4	4	2	1	1	4	4	1	4	1	4	1
14	23	1	1	4	2	4	3	2	4	2	2	1	2	1	2	1	2	4	1	2	1	1	1	3	1	1	3	1	1	1	2	4	1	1	1	4	6	1	1	1	2	1
63	48	1	2	4	2	1	2	3	4	1	1	1	2	1	2	1	2	4	1	2	1	4	1	1	1	2	1	1	1	1	5	5	5	2	2	6	6	1	1	1	4	1
109	30	2	1	4	1	4	3	4	4	2	1	1	2	1	2	1	2	4	1	2	1	4	1	1	1	1	3	1	1	1	2	1	2	1	1	6	4	1	1	1	4	1
40	28	1	1	4	2	1	2	4	4	2	1	1	2	1	2	1	2	4	1	2	1	4	1	1	3	1	2	1	1	1	2	4	1	1	6	6	4	1	6	1	2	1
35	26	1	3	4	1	4	2	3	4	2	1	1	1	1	2	1	1	4	1	2	1	3	1	1	1	4	1	1	1	1	2	2	3	3	1	4	6	1	1	1	3	1
53	28	1	3	4	2	4	1	2	5	2	2	1	1	1	2	2	1	4	1	2	1	3	3	1	0	1	2	1	1	1	6	4	2	4	5	6	4	1	1	1	5	1
86	47	1	1	4	1	4	3	1	1	1	1	1	2	1	1	1	3	3	1	2	1	2	1	2	1	1	1	2	1	1	6	3	3	3	3	6	1	1	6	1	3	0
47	22	1	1	3	2	4	2	3	4	1	1	1	2	1	1	1	3	3	1	2	1	1	1	1	1	3	3	1	1	1	2	4	1	1	1	4	1	1	1	1	6	1
74	30	1	1	4	2	1	3	4	4	2	1	1	2	1	2	1	3	3	1	2	1	3	1	1	1	1	3	1	1	1	2	2	5	5	1	6	1	1	1	1	6	1
32	31	1	1	3	2	2	4	2	2	1	1	1	2	1	1	1	2	3	1	2	3	1	1	1	2	1	4	1	1	1	2	2	4	4	4	6	1	1	1	1	5	0
57	48	1	3	4	2	4	2	3	2	1	1	1	2	1	1	1	2	3	1	2	1	3	1	3	1	1	2	1	1	1	4	4	3	1	1	4	6	1	1	1	3	0
29	29	1	1	3	2	2	4	5	2	1	1	1	2	1	1	1	2	3	1	2	1	3	1	1	1	4	3	1	1	1	2	1	1	1	1	6	1	1	4	1	1	0
111	41	2	3	4	1	4	2	3	3	2	2	1	1	1	2	1	2	3	1	2	1	3	1	1	1	1	1	1	1	1	2	2	5	5	1	6	1	1	1	1	6	0
192	26	1	2	4	1	1	4	5	3	2	1	1	1	1	2	1	2	3	1	2	1	1	1	1	1	2	1	1	1	1	2	2	1	1	1	6	1	1	6	1	3	0
204	20	1	2	4	2	4	4	5	3	2	1	1	1	1	2	1	2	3	1	2	1	1	1	1	1	1	1	1	1	1	2	2	1	1	2	4	1	1	6	1	2	0
44	24	1	3	4	2	4	3	2	4	1	1	1	2	1	1	1	2	3	1	2	1	3	1	1	1	1	1	1	4	1	2	1	1	1	1	4	1	1	4	1	2	1
65	21	1	1	4	2	4	3	3	4	1	1	1	2	1	2	1	2	3	1	2	1	3	1	1	1	1	4	1	1	1	2	2	3	1	1	6	6	1	1	1	4	1
31	38	1	2	4	2	4	3	3	4	2	2	1	1	2	1	1	2	3	1	2	1	3	1	1	1	1	4	1	1	1	2	1	1	3	6	6	6	1	1	1	4	1
21	32	1	1	3	2	1	3	3	4	2	2	1	1	1	2	2	2	3	1	2	1	1	1	1	4	3	1	1	1	1	2	2	5	2	6	6	6	1	4	1	2	1
113	70	2	3	4	1	4	2	3	4	2	2	1	1	1	2	1	2	3	1	2	1	4	1	1	1	2	1	1	1	1	2	5	1	1	6	6	2	1	6	1	5	1
22	34	1	2	4	2	4	2	3	4	2	2	1	1	1	2	1	2	3	1	2	1	1	1	1	3	4	1	1	1	1	2	2	3	3	3	6	6	1	6	1	3	1
205	34	1	1	4	1	4	4	4	4	2	1	1	1	1	2	2	2	3	1	2	1	1	1	1	1	1	1	1	0	1	4	2	2	2	2	6	4	1	1	1	4	1
218	28	1	2	4	1	4	4	4	4	2	1	1	2	1	2	2	2	3	1	2	1	1	1	1	1	1	1	1	1	1	2	2	2	1	2	4	4	1	1	1	4	1
208	19	1	3	4	2	4	4	4	4	2	1	1	1	1	2	1	2	3	1	2	1	1	1	1	1	1	1	1	1	1	2	2	1	1	1	6	1	1	1	1	2	1
216	26	1	3	4	2	4	4	4	4	2	1	1	1	1	2	1	2	3	1	2	1	1	1	1	1	1	1	1	1	1	2	4	1	1	4	6	4	1	1	1	2	1
119	60	2	1	4	1	4	2	4	4	2	2	1	1	1	2	1	2	3	1	2	1	4	1	1	1	1	3	1	1	1	2	5	1	1	1	6	5	1	4	1	4	1
9	26	1	2	4	1	4	2	4	4	2	2	1	1	1	2	2	2	3	1	2	1	1	4	1	1	2	3	1	1	1	2	6	1	1	1	6	4	1	1	1	6	1
20	28	1	1	3	1	1	3	2	5	1	1	1	2	1	1	1	2	3	1	2	1	4	1	1	1	1	1	4	1	1	2	4	5	1	1	6	4	1	1	1	4	1
41	60	1	3	4	1	4	2	3	4	2	2	1	2	1	2	2	1	3	1	2	0	2	1	4	1	1	3	0	0	0	2	5	1	2	1	4	1	1	1	1	6	1
73	29	1	1	4	2	1	2	3	3	2	2	1	2	1	2	1	3	2	1	2	1	2	4	1	1	1	3	1	1	1	5	6	1	2	2	6	6	1	1	1	3	0
123	20	2	2	4	2	4	2	3	3	2	1	1	1	1	2	1	3	2	1	2	1	1	1	1	1	1	1	1	1	1	2	2	2	2	4	6	6	1	1	1	4	0
112	36	2	2	3	2	2	4	2	4	1	1	1	2	1	1	1	3	2	1	2	1	4	1	1	3	1	4	1	1	1	2	1	1	1	6	1	1	1	4	1	4	1
37	21	1	1	4	2	4	3	3	4	2	2	1	1	1	2	1	3	2	1	2	1	4	1	1	1	1	3	1	1	1	2	1	1	1	1	6	1	1	4	1	4	1
36	24	1	2	4	2	4	3	2	5	1	1	1	2	1	1	1	3	2	1	2	1	4	1	1	4	3	1	1	1	1	2	2	5	5	1	4	1	1	4	1	6	1
26	38	1	2	3	2	2	4	2	3	2	1	1	2	1	2	1	2	2	1	2	1	3	1	1	3	1	4	1	1	1	2	5	1	1	1	6	4	1	1	1	5	0
188	28	1	2	4	2	1	4	4	3	2	1	1	1	1	2	1	2	2	1	2	1	1	2	1	2	2	1	1	0	1	1	2	2	1	2	6	1	1	6	1	2	0
59	50	1	2	4	2	4	4	4	3	1	1	1	2	1	1	1	2	2	1	2	1	3	3	4	1	1	3	4	1	1	2	2	5	5	6	6	1	1	1	1	3	0
200	26	1	2	4	2	1	5	5	3	2	1	1	1	1	2	1	2	2	1	2	2	1	1	0	1	2	1	1	1	1	2	2	2	1	1	4	6	1	1	1	3	0
55	28	1	2	4	2	4	3	3	4	2	1	1	2	1	2	1	2	2	1	2	1	3	1	1	1	1	4	1	1	1	2	2	3	3	6	6	6	1	1	1	5	1
39	39	1	3	4	2	4	2	3	4	2	2	1	2	2	2	2	2	2	1	2	1	3	1	1	1	1	4	1	1	1	5	4	4	4	6	6	6	1	1	1	6	1
197	25	1	2	4	2	1	4	4	4	2	1	1	1	1	2	2	2	2	1	2	1	1	2	1	1	1	1	1	1	1	4	2	2	2	3	4	1	1	1	1	4	1
213	35	1	2	4	2	4	4	4	4	2	1	1	2	1	2	2	2	2	1	2	1	1	1	1	1	1	1	1	1	1	2	1	1	1	1	6	6	1	1	1	4	1
191	24	1	3	4	2	4	4	4	4	2	1	1	1	1	2	2	2	2	1	2	1	1	1	1	1	1	1	1	1	1	3	1	1	1	2	6	1	1	6	1	3	1
189	30	1	3	4	2	4	4	4	4	2	1	1	2	1	2	2	2	2	1	2	1	1	2	1	1	2	1	1	0	1	3	2	2	2	2	6	1	1	1	1	4	1
181	34	1	2	4	2	1	3	4	4	2	1	1	2	1	2	2	2	2	1	2	1	1	1	1	1	2	1	1	2	2	2	2	2	1	2	6	1	1	1	1	4	1
12	43	1	3	4	1	4	4	4	2	2	2	1	1	1	1	1	1	2	1	2	1	3	1	1	1	4	1	1	1	1	2	1	4	1	1	6	4	1	1	1	3	0
2	47	1	2	3	2	3	4	3	3	2	1	1	2	1	1	1	1	2	1	2	1	3	4	1	3	3	3	0	1	4	6	6	1	1	1	4	4	1	6	1	3	0
54	30	1	2	4	2	4	2	3	4	2	1	1	1	1	2	1	1	2	1	2	2	4	1	1	1	1	3	1	1	1	2	4	3	1	1	4	4	1	1	1	6	1
121	30	2	1	3	2	1	2	3	4	2	2	1	1	1	2	1	1	2	1	2	1	3	1	1	1	4	3	1	1	1	2	4	5	1	1	6	4	1	1	1	4	1
25	43	1	1	4	1	4	2	4	4	2	1	1	1	1	2	1	1	2	1	2	1	4	1	1	1	1	3	1	1	1	2	5	1	1	1	6	4	1	1	1	5	1
117	40	2	3	4	2	4	2	4	4	2	2	1	1	1	2	2	1	2	1	2	1	4	1	3	1	1	4	1	1	1	2	2	4	4	1	6	1	1	1	1	6	1
30	35	1	3	4	1	4	2	2	5	2	2	1	2	1	2	2	1	2	1	2	1	3	1	1	1	1	4	1	1	1	2	5	3	2	2	6	6	1	1	1	6	1
75	41	1	3	4	2	4	1	2	5	2	2	1	1	1	2	2	1	2	1	2	1	1	2	1	1	1	3	1	1	1	2	2	2	4	4	6	1	1	1	1	6	1
43	25	1	3	4	1	4	2	3	5	2	2	1	2	1	2	2	1	2	1	2	1	3	1	1	4	4	1	3	1	1	2	3	4	3	1	4	4	1	1	1	6	1
61	40	1	2	4	2	4	3	4	4	2	1	1	2	1	2	1	2	1	1	2	1	3	1	3	1	1	2	1	1	1	3	2	2	5	1	6	1	1	1	1	5	1
175	20	1	3	3	2	1	5	5	2	1	1	1	1	1	1	1	2	4	3	3	2	1	2	1	1	2	1	1	0	1	1	1	1	1	1	6	4	1	6	1	2	0
179	55	1	3	3	2	2	5	5	2	1	1	1	1	1	1	1	2	4	3	3	3	2	3	2	3	2	2	2	0	1	1	1	1	1	1	6	6	1	6	1	1	0
164	44	1	3	3	2	1	5	5	3	1	1	1	2	1	1	1	2	4	3	3	2	2	2	3	2	2	2	2	2	0	2	2	1	1	1	6	6	1	1	1	2	0
206	58	1	2	3	2	1	5	5	4	1	1	1	2	1	1	1	2	3	3	3	3	2	2	1	1	1	1	1	1	1	2	1	1	1	1	6	1	1	6	1	1	1
198	21	1	3	4	2	1	5	5	3	2	1	1	1	1	2	1	2	2	3	3	2	1	1	1	1	1	1	1	1	1	2	1	1	1	1	6	1	1	6	1	2	0
193	20	1	3	4	2	1	5	5	2	1	1	1	2	1	1	1	2	3	2	3	2	1	1	2	1	2	1	1	1	1	1	2	1	1	1	6	1	1	6	1	1	0
202	23	1	2	4	2	4	4	5	3	2	1	1	1	1	2	1	2	3	2	3	1	1	1	1	1	2	1	1	1	1	2	1	1	1	4	6	4	1	1	1	3	0
184	28	1	3	2	2	1	4	5	3	1	1	1	2	1	1	1	2	3	2	3	2	2	2	1	2	2	1	1	2	1	2	1	1	1	1	6	1	1	6	1	2	0
50	35	1	1	4	2	1	3	3	2	2	2	1	2	1	2	1	2	2	2	3	1	4	2	1	1	1	3	1	1	1	2	2	4	4	6	6	6	1	6	6	1	0
214	43	1	3	3	2	1	5	4	3	1	1	1	2	1	1	1	2	2	2	3	2	2	2	2	1	2	1	1	1	1	2	1	1	1	1	6	1	1	6	1	3	0
210	46	1	2	3	2	1	4	4	3	1	1	1	2	1	1	1	2	2	2	3	2	2	1	1	0	1	1	1	1	1	2	1	1	1	1	6	1	1	6	1	2	0
87	43	1	1	4	2	2	4	2	4	1	1	1	2	1	1	1	4	3	1	3	1	3	3	1	1	1	1	1	1	1	1	6	1	1	1	6	6	1	1	1	5	1
203	58	1	3	2	2	2	5	5	4	1	1	1	2	1	1	1	2	4	4	4	3	3	0	2	2	1	1	1	1	1	2	2	1	1	1	6	1	1	6	1	1	1
114	45	2	1	3	2	3	3	3	4	1	2	1	2	1	2	1	2	3	3	4	1	1	1	1	1	1	2	1	1	1	2	2	2	5	5	6	6	1	2	1	1	1
201	38	1	1	4	1	4	3	3	4	2	1	1	2	1	2	2	3	2	1	11	1	1	1	1	1	1	1	1	1	1	4	2	2	2	2	4	1	1	1	1	5	1
